# Supplementary material for: Monthly Increase in Vitamin D Levels upon Supplementation with 2000 IU/Day in Healthy Volunteers: Result from “Integriamoci”, a Pilot Pharmacokinetic Study
Source: Molecules. 2022 Feb 3;27(3):1042. doi: 10.3390/molecules27031042 (PMC8840528; doi:10.3390/molecules27031042)
Supplement: Supplementary file 1 [file molecules-27-01042-s001.zip]

Archive with 2 entries (2 files):
- molecules-1548158-supplementary/Supplementary Figures S1 and S2.pdf
- molecules-1548158-supplementary/Supplementary Table 1.pdf
